# Supplementary material for: Mechanisms of Ibuprofen Retention and Release in Dual-Responsive P(NIPAM-co-AAc) Nanogels: Coupling of Mesh Sieving and Affinity Switching
Source: Gels. 2026 Apr 30;12(5):379. doi: 10.3390/gels12050379 (PMC13205422; doi:10.3390/gels12050379)
Supplement: Supplementary file 1 [file gels-12-00379-s001.zip]

Archive with 1 entries (1 files):
- gels-4247522-supplementary.pdf
